# Supplementary material for: Enhanced Thermostability and Catalytic Efficiency of Alginate Lyase Alyw203 by Hydrogen Bond Network Reconstruction
Source: Mar Drugs. 2025 Dec 22;24(1):6. doi: 10.3390/md24010006 (PMC12843337; doi:10.3390/md24010006)
Supplement: Supplementary file 1 [file marinedrugs-24-00006-s001.zip]

Archive with 1 entries (1 files):
- marinedrugs-4009082-supplementary.pdf
